# Supplementary material for: Pre-pandemic assessment: a decade of progress in electronic health record adoption among U.S. hospitals
Source: Health Aff Sch. 2023 Oct 21;1(5):qxad056. doi: 10.1093/haschl/qxad056 (PMC10986221; doi:10.1093/haschl/qxad056)
Supplement: qxad056_Supplementary_Data [file qxad056_Supplementary_Data.zip]

Archive with 3 entries (3 files):
- coi_disclosure.docx
- Figure S1.jpg
- Appendix Tables.docx
